# Supplementary material for: Characterization and Comparative Profiling of miRNAs in Invasive Bemisia tabaci (Gennadius) B and Q
Source: PLoS One. 2013 Mar 20;8(3):e59884. doi: 10.1371/journal.pone.0059884 (PMC3603954; doi:10.1371/journal.pone.0059884)
Supplement: Table S1 — Differential expression analysis of miRNAs between Bemisia tabaci B and Q. A list of the 1,080 miRNAs in B. tabaci B and Q that were compared. (XLS) [file pone.0059884.s001.xls]

## Sheet: Sheet1
Table S1. Differential expression analysis of miRNAs between Bemisia tabaci B and Q
pairwise	miR-name	Q-std	B-std	fold-change(log2 B/Q)	p-value	sig-lable
Q-B	bantam	19968.5	25760.4	0.36743	0
Q-B	bantam*	9.3256	11.5749	0.311731	0.0451379
Q-B	bantam-3p	8.8875	10.4862	0.238642	0.139547
Q-B	bantam-5p	300.423	506.145	0.752556	9.64224e-194
Q-B	bantam-a	24.472	0.1146	-7.73838	8.83515e-122	**
Q-B	bantam-b	10.9529	15.4714	0.498291	0.000334606
Q-B	bantam-c	4.3812	0.4011	-3.44929	1.05466e-15	**
Q-B	let-7	7016.88	12084.4	0.784244	0
Q-B	let-7-5p	7465.14	12861.9	0.784866	0
Q-B	let-7b	5.4452	23.7229	2.12322	3.68462e-46	**
Q-B	let-7c	26.5374	25.6711	-0.0478819	0.623152
Q-B	let-7d	7.1976	7.793	0.114663	0.533412
Q-B	let-7e	2.5661	3.9538	0.623663	0.0273065
Q-B	let-7f	0.8136	1.7764	1.12656	0.0153976	*
Q-B	let-7g	0.6259	1.3179	1.07424	0.0458569	*
Q-B	let-7i	0.1252	5.2144	5.38019	2.1872e-23	**
Q-B	let-7j	0.1878	406.039	11.0782	0	**
Q-B	lin-4-5p	1.064	0.01	-6.73335	3.38812e-06	**
Q-B	lsy-6	0.01	2.1775	7.76653	1.95756e-11	**
Q-B	miR-1	60945.3	104860	0.782881	0
Q-B	miR-10	718.824	1436.55	0.998898	0
Q-B	miR-10*	145.517	249.205	0.77614	1.41285e-101
Q-B	miR-100	4913.29	7226.82	0.556672	0
Q-B	miR-1000	60.8982	97.642	0.681102	6.56594e-33
Q-B	miR-1000-5p	63.1514	101.481	0.684326	2.08153e-34
Q-B	miR-1003*	0.01	2.7505	8.10355	2.94316e-14	**
Q-B	miR-1003-5p	1.1892	0.01	-6.89385	7.73977e-07	**
Q-B	miR-100-5p	4464.91	6604.41	0.564799	0
Q-B	miR-100b	6.384	11.9187	0.900694	1.15829e-07
Q-B	miR-1010-5p	54.7646	8.4233	-2.70079	2.76699e-141	**
Q-B	miR-1014-3p	2.1906	0.2292	-3.25665	4.31088e-08	**
Q-B	miR-1016-5p	450.447	0.2292	-10.9405	0	**
Q-B	miR-101b	16.711	0.0573	-8.18805	3.35059e-84	**
Q-B	miR-10-3p	150.212	257.227	0.776047	9.19019e-105
Q-B	miR-105*	0.01	6.0167	9.23283	2.38933e-30	**
Q-B	miR-105-2	0.01	1.2606	6.97797	6.43216e-07	**
Q-B	miR-10-5p	703.803	1413.63	1.00616	0	**
Q-B	miR-10a	709.186	1418.73	1.00037	0	**
Q-B	miR-10a-5p	0.0626	1.8337	4.87245	1.622e-08	**
Q-B	miR-10c	6.4466	0.0573	-6.81386	5.00875e-32	**
Q-B	miR-1174	91.1283	1.0887	-6.38722	0	**
Q-B	miR-1175-3p	12.3924	24.3532	0.974656	5.36208e-16
Q-B	miR-1193-5p	17.4621	27.4475	0.652448	1.09863e-09
Q-B	miR-1194	0.01	11.2311	10.1333	4.89637e-56	**
Q-B	miR-12	483.931	702.976	0.538674	4.16106e-149
Q-B	miR-1205	3.6301	5.1571	0.506551	0.0363134
Q-B	miR-1206	0.01	7.9649	9.63751	6.03131e-40	**
Q-B	miR-1224-5p	4.4438	0.4584	-3.27711	2.92306e-15	**
Q-B	miR-1227	0.01	1.3752	7.1035	1.75298e-07	**
Q-B	miR-124	17.3369	23.9521	0.466306	2.63269e-05
Q-B	miR-124-3p	16.4607	2.0056	-3.03692	3.70618e-49	**
Q-B	miR-1246	0.6885	5.4437	2.98306	1.66782e-16	**
Q-B	miR-124a	0.7511	2.0629	1.4576	0.00140221	**
Q-B	miR-125	0.2504	3.9538	3.98093	2.21977e-15	**
Q-B	miR-125-3p	57.2055	88.4164	0.62816	3.52345e-26
Q-B	miR-1257	0.01	5.6156	9.1333	2.26103e-28	**
Q-B	miR-1258	12.8932	4.3549	-1.5659	7.76922e-18	**
Q-B	miR-125a*	0.01	12.2052	10.2533	7.77932e-61	**
Q-B	miR-125a-5p	0.01	1.719	7.42543	3.54843e-09	**
Q-B	miR-125b*	0.01	6.074	9.2465	1.24734e-30	**
Q-B	miR-125b-5p	187.013	299.802	0.68087	2.5093e-97
Q-B	miR-12-5p	492.568	718.505	0.544674	2.11838e-155
Q-B	miR-1260	13.3939	43.2054	1.68964	2.50858e-61	**
Q-B	miR-1261	7.5106	8.3087	0.145695	0.415595
Q-B	miR-1265	0.01	5.7302	9.16244	6.16207e-29	**
Q-B	miR-1268	3.1294	0.01	-8.28974	8.90554e-17	**
Q-B	miR-1268b	0.01	1.6617	7.37652	6.79714e-09	**
Q-B	miR-127*	0.01	6.1886	9.27347	3.39943e-31	**
Q-B	miR-1270	11.2659	59.9375	2.4115	6.44458e-133	**
Q-B	miR-1281	0.01	1.0887	6.76646	4.52093e-06	**
Q-B	miR-1284	0.01	3.9538	8.6271	3.47313e-20	**
Q-B	miR-1288	0.01	3.2662	8.35147	8.47622e-17	**
Q-B	miR-1290	7.5106	10.7154	0.512686	0.00220749
Q-B	miR-1293	0.01	20.6286	11.0104	2.47909e-102	**
Q-B	miR-129b	2146.52	6.5897	-8.34757	0	**
Q-B	miR-13*	0.01	1.0887	6.76646	4.52093e-06	**
Q-B	miR-132	0.01	1.6617	7.37652	6.79714e-09	**
Q-B	miR-1322	5.5703	0.4584	-3.60308	2.6319e-20	**
Q-B	miR-1326	1.7525	2.9224	0.737739	0.0282123
Q-B	miR-1328	2.1906	18.623	3.08769	7.33554e-55	**
Q-B	miR-133	28.7905	30.9429	0.104016	0.256488
Q-B	miR-133*	0.01	6.5324	9.35147	6.88121e-33	**
Q-B	miR-1333	0.01	12.6637	10.3065	4.29162e-63	**
Q-B	miR-133-3p	27.6014	29.6822	0.104857	0.262638
Q-B	miR-133-5p	0.6885	1.6617	1.27113	0.010038	*
Q-B	miR-133a	28.1647	0.01	-11.4597	5.05384e-145	**
Q-B	miR-133a*	0.01	1.8337	7.51861	9.67065e-10	**
Q-B	miR-133b	28.2898	30.5418	0.110503	0.23155
Q-B	miR-133b*	1.7525	0.01	-7.45327	1.00738e-09	**
Q-B	miR-133b-5p	2.0654	0.2292	-3.17174	1.53322e-07	**
Q-B	miR-133c	15.5219	15.7579	0.0217701	0.865291
Q-B	miR-134	0.3129	5.4437	4.12081	3.32452e-21	**
Q-B	miR-1354	1.3144	3.1516	1.26168	0.000375241	**
Q-B	miR-1357	8.5746	4.6987	-0.867808	1.19412e-05
Q-B	miR-1358	0.01	18.05	10.8178	1.25126e-89	**
Q-B	miR-135a*	0.01	11.0019	10.1035	6.59227e-55	**
Q-B	miR-1361	0.01	5.4437	9.08844	1.5892e-27	**
Q-B	miR-1369	2.6913	0.4011	-2.74627	2.22056e-08	**
Q-B	miR-137	562.292	674.383	0.262249	9.64312e-39
Q-B	miR-1371	6861.85	1.891	-11.8252	0	**
Q-B	miR-137-3p	568.926	682.863	0.263356	1.64564e-39
Q-B	miR-137b	561.541	674.326	0.264055	3.16035e-39
Q-B	miR-1384	0.1252	2.8078	4.48713	4.85765e-12	**
Q-B	miR-1389	26.5999	0.01	-11.3772	5.23599e-137	**
Q-B	miR-139*	608.795	0.01	-15.8937	0	**
Q-B	miR-1393	0.01	1.146	6.84046	2.36014e-06	**
Q-B	miR-1394	0.01	10.6008	10.05	6.23829e-53	**
Q-B	miR-1399	0.01	1.891	7.56301	5.04854e-10	**
Q-B	miR-13a	155.531	304.902	0.971138	3.87045e-180
Q-B	miR-13a-3p	154.53	302.323	0.968205	9.52064e-178
Q-B	miR-13a-5p	35.5501	76.6696	1.1088	1.49471e-57	**
Q-B	miR-13b	77.797	109.16	0.488653	6.84052e-21
Q-B	miR-1-3p	60722.6	104998	0.790064	0
Q-B	miR-14	341.293	378.764	0.150287	1.18632e-08
Q-B	miR-1403	1.3769	0.01	-7.10528	8.45051e-08	**
Q-B	miR-1407	11.0155	0.0573	-7.58678	3.33055e-55	**
Q-B	miR-1408	5.8833	0.1719	-5.09698	1.54997e-26	**
Q-B	miR-141	1.6273	0.1719	-3.24284	2.81342e-06	**
Q-B	miR-1411	2.5661	21.2589	3.05042	1.08843e-61	**
Q-B	miR-1420d	0.01	4.0111	8.64785	1.81314e-20	**
Q-B	miR-1420f	0.01	31.4586	11.6192	1.10016e-155	**
Q-B	miR-1421ah	2.0654	0.01	-7.69028	2.51256e-11	**
Q-B	miR-1421aj	0.01	334.871	15.0313	0	**
Q-B	miR-1421f*	0.01	4.3549	8.7665	3.6702e-22	**
Q-B	miR-1421g-2*	3.9431	0.01	-8.62319	6.04872e-21	**
Q-B	miR-1422d	5.32	0.0573	-6.53675	2.45418e-26	**
Q-B	miR-1422e	0.01	1.2606	6.97797	6.43216e-07	**
Q-B	miR-1422f*	0.01	1.4325	7.16239	9.15138e-08	**
Q-B	miR-142-3p	2.0028	2.1202	0.082182	0.820445
Q-B	miR-14-3p	326.898	357.619	0.129586	1.63159e-06
Q-B	miR-144	6.1336	0.4011	-3.9347	9.98676e-24	**
Q-B	miR-1451*	1.0014	0.01	-6.64587	7.08881e-06	**
Q-B	miR-1456*	121.859	66.4126	-0.875685	2.46413e-62
Q-B	miR-1468	352.934	0.01	-15.1071	0	**
Q-B	miR-1469	0.0626	37.9337	9.2431	4.41509e-185	**
Q-B	miR-146b	7.1976	0.6876	-3.38787	1.37985e-24	**
Q-B	miR-146c	19.3397	0.01	-10.9173	8.13486e-100	**
Q-B	miR-1473*	0.01	2.3494	7.87615	2.78512e-12	**
Q-B	miR-148a*	0.01	1.0314	6.68846	8.65999e-06	**
Q-B	miR-1497f	0.5633	1.5471	1.45759	0.00592825	**
Q-B	miR-1498	0.01	2.464	7.94486	7.59039e-13	**
Q-B	miR-1501	4.0056	0.7449	-2.4269	1.65665e-10	**
Q-B	miR-1502b-5p	1.3769	0.01	-7.10528	8.45051e-08	**
Q-B	miR-1503	5.5703	2.6932	-1.04843	3.64506e-05	**
Q-B	miR-151	0.0626	6.3032	6.65378	5.00776e-30	**
Q-B	miR-151-3p	4.1934	0.01	-8.71198	3.15648e-22	**
Q-B	miR-153	0.1252	1.2033	3.26469	8.5397e-05	**
Q-B	miR-153*	0.3129	6.3032	4.33231	3.89408e-25	**
Q-B	miR-1541	0.01	7.22	9.49586	2.81957e-36	**
Q-B	miR-1550-3p	0.01	1.9483	7.60607	2.63558e-10	**
Q-B	miR-1563	0.01	18.623	10.8629	1.88125e-92	**
Q-B	miR-1564*	2.5661	0.01	-8.00343	6.8422e-14	**
Q-B	miR-1566	198.78	0.01	-14.2789	0	**
Q-B	miR-1569	7.0099	0.01	-9.45325	1.17903e-36	**
Q-B	miR-1573	0.01	4.0111	8.64785	1.81314e-20	**
Q-B	miR-1579	14.4579	0.01	-10.4976	8.28567e-75	**
Q-B	miR-1582	0.4381	1.6044	1.8727	0.000816981	**
Q-B	miR-1584	27.8517	187.72	2.75275	0	**
Q-B	miR-1587	4.3186	5.9021	0.450665	0.0440777
Q-B	miR-1594	40.2442	8.7098	-2.20807	1.3865e-82	**
Q-B	miR-1599	0.3129	14.0389	5.48758	1.46564e-61	**
Q-B	miR-1603	2.6913	2.1775	-0.305631	0.340878
Q-B	miR-1611	36.1759	0.01	-11.8208	4.62263e-186	**
Q-B	miR-1614*	0.01	1.5471	7.27342	2.49406e-08	**
Q-B	miR-1638	2.5035	0.5157	-2.27934	1.27584e-06	**
Q-B	miR-1645	200.783	238.891	0.250715	1.15767e-13
Q-B	miR-1648	0.01	1.3179	7.0421	3.35789e-07	**
Q-B	miR-1648*	0.01	3.0943	8.27347	5.95762e-16	**
Q-B	miR-1650	0.01	1.4898	7.21897	4.77745e-08	**
Q-B	miR-1657	0.01	2.2921	7.84053	5.335e-12	**
Q-B	miR-1662	0.01	2.1202	7.72806	3.74977e-11	**
Q-B	miR-1675	2.5035	2.8078	0.165494	0.59653
Q-B	miR-1677	7.0725	0.1146	-5.94754	1.0408e-33	**
Q-B	miR-1681	0.01	1.0314	6.68846	8.65999e-06	**
Q-B	miR-1682	5.7581	1.0887	-2.40299	2.2644e-14	**
Q-B	miR-1688	0.0626	17.2478	8.10603	1.62855e-83	**
Q-B	miR-1692	1274.04	593.587	-1.10188	0	**
Q-B	miR-1701	6.5092	24.124	1.88992	1.55165e-40	**
Q-B	miR-1721	1.6899	0.3438	-2.2973	7.01207e-05	**
Q-B	miR-1722*	1.6273	1.2033	-0.435484	0.303888
Q-B	miR-1724	3.1294	0.01	-8.28974	8.90554e-17	**
Q-B	miR-1735	0.01	4.0111	8.64785	1.81314e-20	**
Q-B	miR-1741	0.1252	13.7524	6.77931	1.25948e-64	**
Q-B	miR-1747	9.576	5.1571	-0.892863	2.12351e-06
Q-B	miR-1749	24.7223	9.2829	-1.41317	2.35403e-28	**
Q-B	miR-1752	0.01	2.3494	7.87615	2.78512e-12	**
Q-B	miR-1754	201.096	298.828	0.571434	1.60158e-71
Q-B	miR-1759	3.0668	8.7098	1.50591	1.00401e-11	**
Q-B	miR-1766	0.01	4.3549	8.7665	3.6702e-22	**
Q-B	miR-1769	4.8819	1.4898	-1.71232	1.81696e-08	**
Q-B	miR-1776	1.4395	0.01	-7.16942	4.03894e-08	**
Q-B	miR-1779	0.01	9.9705	9.96152	7.94798e-50	**
Q-B	miR-1781	0.0626	1.7764	4.82665	3.01847e-08	**
Q-B	miR-1783	1.2518	0.2292	-2.44933	0.000412883	**
Q-B	miR-1787	0.01	1.6617	7.37652	6.79714e-09	**
Q-B	miR-1793	0.01	1.8337	7.51861	9.67065e-10	**
Q-B	miR-1799	4.7567	5.8448	0.297193	0.175049
Q-B	miR-17b	0.8136	1.6044	0.979642	0.0402348
Q-B	miR-1813	0.4381	10.1424	4.533	8.82671e-41	**
Q-B	miR-1814	0.01	7.793	9.60604	4.23918e-39	**
Q-B	miR-1814b	11.8292	0.01	-10.2081	2.42193e-61	**
Q-B	miR-1814c	0.8136	15.2995	4.23302	2.6257e-58	**
Q-B	miR-1815	0.1252	4.6987	5.22996	6.2184e-21	**
Q-B	miR-1816	0.01	4.183	8.70839	2.57965e-21	**
Q-B	miR-181b	7.3854	12.6637	0.777951	1.42135e-06
Q-B	miR-181b-1*	34.0479	1.2033	-4.8225	3.89884e-143	**
Q-B	miR-181c*	0.3129	2.5786	3.04281	1.36655e-08	**
Q-B	miR-182	2141.51	2889.55	0.432212	0
Q-B	miR-182*	4.9445	0.01	-8.94968	4.48562e-26	**
Q-B	miR-1820	0.01	10.5435	10.0421	1.19497e-52	**
Q-B	miR-182-3p	8.7623	4.3549	-1.00867	5.11575e-07	**
Q-B	miR-182-5p	4.7567	0.5157	-3.20536	6.07364e-16	**
Q-B	miR-1827	0.01	2.9224	8.19101	4.18739e-15	**
Q-B	miR-183	571.805	42.6324	-3.7455	0	**
Q-B	miR-1835	0.01	1.3179	7.0421	3.35789e-07	**
Q-B	miR-184	40562	51131.6	0.334084	0
Q-B	miR-1843b-5p	39.806	0.0573	-9.44024	3.91171e-202	**
Q-B	miR-184-3p	35665.8	44214.3	0.309971	0
Q-B	miR-1844	0.7511	11.9187	3.98808	6.35617e-44	**
Q-B	miR-184b	9526.41	14303.5	0.586365	0
Q-B	miR-187*	9.0753	16.1018	0.827205	9.76191e-09
Q-B	miR-1890	1.4395	0.01	-7.16942	4.03894e-08	**
Q-B	miR-1892	0.6259	3.7246	2.57308	3.30401e-10	**
Q-B	miR-1893	4.0056	0.01	-8.64587	2.891e-21	**
Q-B	miR-1894-3p	7.1976	0.01	-9.49137	1.2873e-37	**
Q-B	miR-1897-5p	18.088	35.0113	0.952788	1.4571e-21
Q-B	miR-18b	0.01	37.5326	11.8739	1.31433e-185	**
Q-B	miR-190	215.115	312.007	0.536469	9.29115e-67
Q-B	miR-190-5p	220.811	319.571	0.533326	1.25434e-67
Q-B	miR-191*	0.01	1.8337	7.51861	9.67065e-10	**
Q-B	miR-1912	0.0626	1.2033	4.26469	1.41876e-05	**
Q-B	miR-192	3.1294	1.2033	-1.37889	0.000126314	**
Q-B	miR-1938	4.256	0.01	-8.73335	1.50865e-22	**
Q-B	miR-193a-5p	0.01	3.037	8.2465	1.1412e-15	**
Q-B	miR-194b	0.01	1.3179	7.0421	3.35789e-07	**
Q-B	miR-1950	0.01	1.8337	7.51861	9.67065e-10	**
Q-B	miR-1957	157.221	181.474	0.206968	7.42307e-08
Q-B	miR-196	0.01	4.3549	8.7665	3.6702e-22	**
Q-B	miR-1967	3.5049	0.1146	-4.93469	5.1091e-16	**
Q-B	miR-1968	3.6927	0.01	-8.52853	1.15911e-19	**
Q-B	miR-196b	0.01	1.719	7.42543	3.54843e-09	**
Q-B	miR-1973	0.01	1.0314	6.68846	8.65999e-06	**
Q-B	miR-1990b	2.8791	0.01	-8.16947	1.70656e-15	**
Q-B	miR-1993	2.9416	12.4345	2.07968	2.52552e-24	**
Q-B	miR-1998	2.5661	0.01	-8.00343	6.8422e-14	**
Q-B	miR-199b-5p	0.01	1.3752	7.1035	1.75298e-07	**
Q-B	miR-19b	0.01	2.2348	7.804	1.02194e-11	**
Q-B	miR-19b-2*	0.01	1.719	7.42543	3.54843e-09	**
Q-B	miR-1a	14894.9	19301.5	0.373892	0
Q-B	miR-1b	2240.72	2637.94	0.23545	2.47288e-119
Q-B	miR-1c	298.858	19.5399	-3.93497	0	**
Q-B	miR-200	0.4381	1.7764	2.01962	0.000208483	**
Q-B	miR-2007	0.01	1.0887	6.76646	4.52093e-06	**
Q-B	miR-200b	4187.58	5910.55	0.497174	0
Q-B	miR-200b*	115.538	232.129	1.00656	6.76409e-146	**
Q-B	miR-200c	1.8776	3.037	0.693757	0.0339652
Q-B	miR-201	0.01	6.2459	9.28677	1.77466e-31	**
Q-B	miR-2024c*	0.01	129.043	13.6556	0	**
Q-B	miR-2024f*	5.6955	0.01	-9.15368	6.37443e-30	**
Q-B	miR-2026	0.6259	5.9594	3.25116	2.36283e-19	**
Q-B	miR-2026*	0.01	4.5268	8.82235	5.22179e-23	**
Q-B	miR-203	0.01	1.6617	7.37652	6.79714e-09	**
Q-B	miR-2032a*	238.711	2.6932	-6.4698	0	**
Q-B	miR-2033	0.01	3.4954	8.44931	6.29567e-18	**
Q-B	miR-2037	39.4305	1.4325	-4.7827	9.6043e-165	**
Q-B	miR-2047	0.01	3.2089	8.32594	1.62365e-16	**
Q-B	miR-206	360.758	1047.99	1.53852	0	**
Q-B	miR-2070*	1.1892	0.01	-6.89385	7.73977e-07	**
Q-B	miR-208	0.3755	3.61	3.26511	2.9761e-12	**
Q-B	miR-20b*	0.01	2.9224	8.19101	4.18739e-15	**
Q-B	miR-21	0.1878	3.8965	4.37491	4.54127e-16	**
Q-B	miR-21*	0.0626	5.9021	6.55892	4.44554e-28	**
Q-B	miR-210	48.0677	82.1705	0.773553	1.7139e-34
Q-B	miR-210*	5.32	6.7043	0.33366	0.104791
Q-B	miR-210-3p	43.2484	75.81	0.809741	1.9764e-34
Q-B	miR-210-5p	4.1934	4.6414	0.14644	0.542992
Q-B	miR-2126	311	348.91	0.165937	1.68495e-09
Q-B	miR-2127	9.0127	13.9243	0.627574	2.80356e-05
Q-B	miR-2130	0.01	38.0483	11.8936	3.78523e-188	**
Q-B	miR-2136	7.8235	0.01	-9.61167	8.00807e-41	**
Q-B	miR-2148	0.0626	4.9279	6.29867	2.34971e-23	**
Q-B	miR-215	4.3186	13.0648	1.59705	2.99464e-18	**
Q-B	miR-2157	1.5647	3.1516	1.0102	0.0029126	**
Q-B	miR-2159-5p	3.6927	47.6176	3.68875	4.00099e-161	**
Q-B	miR-216*	4.0682	0.01	-8.66825	1.38176e-21	**
Q-B	miR-2160	2.0028	0.1719	-3.54238	5.79477e-08	**
Q-B	miR-2168-5p	0.01	1.6044	7.32589	1.30202e-08	**
Q-B	miR-216b	1.1266	0.573	-0.975368	0.0838037
Q-B	miR-217	0.6259	16.331	4.70554	2.90466e-66	**
Q-B	miR-2170	0.8136	12.6064	3.95369	4.30101e-46	**
Q-B	miR-2171	0.01	1.2606	6.97797	6.43216e-07	**
Q-B	miR-2176	244.407	0.7449	-8.35802	0	**
Q-B	miR-2178	12.3924	0.01	-10.2752	3.15229e-64	**
Q-B	miR-2179	0.01	20.1129	10.9739	8.60803e-100	**
Q-B	miR-2183	1.0014	0.01	-6.64587	7.08881e-06	**
Q-B	miR-2184	0.01	2.5213	7.97802	3.96254e-13	**
Q-B	miR-22	1.5021	1.8337	0.287777	0.46786
Q-B	miR-2201	17.024	1.2033	-3.8225	4.85013e-62	**
Q-B	miR-2207	0.01	53.8062	12.3936	8.87783e-266	**
Q-B	miR-2214*	15.1463	71.2259	2.23344	7.48634e-144	**
Q-B	miR-222*	6.384	15.2422	1.25554	3.98866e-15	**
Q-B	miR-2224	0.01	43.8357	12.0979	1.16624e-216	**
Q-B	miR-222b*	3.1294	1.891	-0.726737	0.0235843
Q-B	miR-2239	2.8165	0.01	-8.13776	3.57055e-15	**
Q-B	miR-2243	4.256	0.9741	-2.12736	1.22006e-09	**
Q-B	miR-2255	0.3755	7.0481	4.23035	1.486e-27	**
Q-B	miR-2258	1.1892	0.01	-6.89385	7.73977e-07	**
Q-B	miR-2261	0.01	1.3179	7.0421	3.35789e-07	**
Q-B	miR-228	8068.05	10042.1	0.315763	0
Q-B	miR-2283-3p	0.01	2.1775	7.76653	1.95756e-11	**
Q-B	miR-2283-5p	0.01	1.3752	7.1035	1.75298e-07	**
Q-B	miR-2284b	1.2518	1.5471	0.305562	0.481549
Q-B	miR-2284e	5.0696	0.01	-8.98573	1.02469e-26	**
Q-B	miR-2285b	0.0626	12.4918	7.6406	3.1875e-60	**
Q-B	miR-2288	0.01	26.3014	11.3609	2.80265e-130	**
Q-B	miR-2291	29.7294	0.01	-11.5377	4.87802e-153	**
Q-B	miR-2293	0.01	2.2921	7.84053	5.335e-12	**
Q-B	miR-2299-5p	1.6899	7.7357	2.19459	1.14416e-16	**
Q-B	miR-2303	3.1294	5.9594	0.929281	0.00012445
Q-B	miR-2304	8.3242	9.9132	0.252039	0.130176
Q-B	miR-2315	0.01	1.4898	7.21897	4.77745e-08	**
Q-B	miR-2318	1.064	0.01	-6.73335	3.38812e-06	**
Q-B	miR-2325a	0.01	13.8097	10.4315	9.70104e-69	**
Q-B	miR-2325b	1.5021	1.4898	-0.0118622	0.97057
Q-B	miR-233	40.87	2.7505	-3.89328	8.22393e-149	**
Q-B	miR-2335	32.671	8.8818	-1.87909	7.22483e-55	**
Q-B	miR-2339	4.4438	15.5287	1.80507	3.86628e-25	**
Q-B	miR-2341	6.5092	0.01	-9.34634	4.32957e-34	**
Q-B	miR-2347	0.01	3.4381	8.42547	1.20596e-17	**
Q-B	miR-2354	0.01	4.6987	8.87612	7.42932e-24	**
Q-B	miR-236	4248.54	6010.02	0.500402	0
Q-B	miR-2361	5.32	2.4067	-1.14437	1.4824e-05	**
Q-B	miR-2362	0.01	90.5939	13.1452	0	**
Q-B	miR-2369	0.01	3.2662	8.35147	8.47622e-17	**
Q-B	miR-2378	0.01	7.5065	9.552	1.09328e-37	**
Q-B	miR-2379	5.8207	0.01	-9.18505	1.45617e-30	**
Q-B	miR-2383	27.4136	5.0998	-2.42638	1.56595e-63	**
Q-B	miR-2386	2.5035	1.2033	-1.05695	0.00551087	**
Q-B	miR-2388	2.3783	0.01	-7.89379	6.26673e-13	**
Q-B	miR-2393	2.8165	0.01	-8.13776	3.57055e-15	**
Q-B	miR-240*	0.01	2.1202	7.72806	3.74977e-11	**
Q-B	miR-2405	0.01	18.2219	10.8315	1.78024e-90	**
Q-B	miR-241	0.01	2.464	7.94486	7.59039e-13	**
Q-B	miR-2416	7.1976	0.7449	-3.2724	7.20956e-24	**
Q-B	miR-242	1.3144	0.1719	-2.93476	6.53125e-05	**
Q-B	miR-243*	54.2639	0.01	-12.4058	1.01654e-278	**
Q-B	miR-2432	0.01	24.0094	11.2294	5.48498e-119	**
Q-B	miR-2434	5.6955	0.2865	-4.31322	1.67444e-23	**
Q-B	miR-2435	0.01	3.9538	8.6271	3.47313e-20	**
Q-B	miR-2439	3.3172	0.01	-8.37382	9.72332e-18	**
Q-B	miR-2441	1.3144	0.1146	-3.51973	1.43984e-05	**
Q-B	miR-2444	0.8762	8.0795	3.20493	1.89766e-25	**
Q-B	miR-2447	0.01	1.3752	7.1035	1.75298e-07	**
Q-B	miR-2449	33.3595	0.01	-11.7039	1.23757e-171	**
Q-B	miR-2451	10.327	1.2033	-3.10135	4.98101e-32	**
Q-B	miR-2455	19.2771	0.6303	-4.93471	1.04735e-82	**
Q-B	miR-2462	1.064	2.3494	1.14279	0.00464354	**
Q-B	miR-2467	37.8658	0.01	-11.8867	1.01925e-194	**
Q-B	miR-2470	14.6456	0.01	-10.5163	9.04653e-76	**
Q-B	miR-2476	8451.52	13359	0.66053	0
Q-B	miR-2478	13.9571	31.8597	1.19073	1.08626e-27	**
Q-B	miR-2479	0.01	3.5527	8.47277	3.28664e-18	**
Q-B	miR-2487	0.01	1.0314	6.68846	8.65999e-06	**
Q-B	miR-2500-3p	2.0028	0.01	-7.64587	5.25693e-11	**
Q-B	miR-252	42.6851	48.3626	0.180159	0.0152054
Q-B	miR-252-5p	1.064	0.0573	-4.21482	3.52257e-05	**
Q-B	miR-2527	1.2518	0.3438	-1.86436	0.00289895	**
Q-B	miR-252a	220.811	389.479	0.818735	1.25506e-172
Q-B	miR-252a-5p	224.065	393.032	0.810726	2.62121e-171
Q-B	miR-252b	36.7392	42.747	0.218503	0.00597339
Q-B	miR-252b-5p	39.6809	45.211	0.188229	0.0143418
Q-B	miR-253	3.8805	3.4954	-0.150785	0.560566
Q-B	miR-2536	0.01	1.8337	7.51861	9.67065e-10	**
Q-B	miR-254	0.01	3.0943	8.27347	5.95762e-16	**
Q-B	miR-2540*	0.01	2.5213	7.97802	3.96254e-13	**
Q-B	miR-2542*	0.01	1.3752	7.1035	1.75298e-07	**
Q-B	miR-2544	0.2504	2.1775	3.12037	1.40997e-07	**
Q-B	miR-2551	0.01	1.3752	7.1035	1.75298e-07	**
Q-B	miR-2559*	6.0085	0.01	-9.23086	1.58988e-31	**
Q-B	miR-256	1.5647	22.806	3.86546	7.28822e-81	**
Q-B	miR-2566a-1*	7.5106	0.01	-9.55278	3.21073e-39	**
Q-B	miR-2575	0.01	1.5471	7.27342	2.49406e-08	**
Q-B	miR-260	2.8791	1.0314	-1.48101	0.00010545	**
Q-B	miR-263	0.5007	8508.66	14.0527	0	**
Q-B	miR-263a	7141.8	8560.4	0.26139	0
Q-B	miR-263a-5p	6793.81	8144.62	0.261626	0
Q-B	miR-263b	6062.85	8615.41	0.506924	0
Q-B	miR-263b-5p	6290.29	8752.14	0.476508	0
Q-B	miR-264	2.128	0.01	-7.73335	1.20089e-11	**
Q-B	miR-2687	0.01	9652.69	19.8806	0	**
Q-B	miR-2693	2.2532	0.01	-7.81583	2.74329e-12	**
Q-B	miR-2699	3.0668	0.01	-8.26059	1.86327e-16	**
Q-B	miR-2708	0.1252	17.7635	7.14854	3.62475e-84	**
Q-B	miR-2719	0.01	9.684	9.91946	2.04978e-48	**
Q-B	miR-2734	2.1906	0.01	-7.77518	5.73966e-12	**
Q-B	miR-2738	0.01	12.1479	10.2465	1.49016e-60	**
Q-B	miR-275	1223.22	1729.53	0.499698	1.19076539940524e-317
Q-B	miR-2751	116.977	0.01	-13.5139	0	**
Q-B	miR-275-3p	1158.69	1626.85	0.489582	4.83585e-288
Q-B	miR-276	12098.3	16908.4	0.48293	0
Q-B	miR-276*	5.0696	1.2033	-2.07488	6.38438e-11	**
Q-B	miR-2765	107.026	160.101	0.581022	2.80623e-40
Q-B	miR-276-5p	4.5063	5.3291	0.241949	0.287761
Q-B	miR-2768*	0.01	39.137	11.9343	1.639e-193	**
Q-B	miR-276a-3p	12303.6	17235.4	0.486286	0
Q-B	miR-276b-3p	3.8179	4.1257	0.11186	0.660663
Q-B	miR-276c	0.01	4.4122	8.78535	1.91602e-22	**
Q-B	miR-277	382.664	528.493	0.465807	8.01715e-87
Q-B	miR-2772a	7.135	0.01	-9.47877	2.69336e-37	**
Q-B	miR-2772b	3.7553	0.01	-8.55278	5.53999e-20	**
Q-B	miR-277-3p	371.273	514.798	0.471527	1.70265e-86
Q-B	miR-277-5p	30.7308	0.01	-11.5855	3.61745e-158	**
Q-B	miR-2779	12.2047	24.8116	1.02358	1.64683e-17	**
Q-B	miR-278	7979.23	11371.7	0.51113	0
Q-B	miR-278-3p	7690.01	10946.4	0.509397	0
Q-B	miR-2787	129.182	79.5347	-0.699748	2.58869e-45
Q-B	miR-279	1.5021	0.1719	-3.12734	1.00146e-05	**
Q-B	miR-2790*	15.8974	26.0722	0.713721	1.29529e-10
Q-B	miR-2796	155.594	357.161	1.19879	1.55298e-295	**
Q-B	miR-2796-3p	137.569	314.93	1.19488	1.65772e-259	**
Q-B	miR-2798	0.01	1.0887	6.76646	4.52093e-06	**
Q-B	miR-279b	55.1401	101.882	0.88573	6.25008e-53
Q-B	miR-279b*	1.3144	0.01	-7.03826	1.76806e-07	**
Q-B	miR-279d	56.079	104.346	0.895847	3.50795e-55
Q-B	miR-279e	4.6315	22.6914	2.29259	1.8082e-48	**
Q-B	miR-279e-3p	178.877	121.88	-0.553499	1.98935e-41
Q-B	miR-2808b	3.8805	0.01	-8.6001	1.26555e-20	**
Q-B	miR-2808c	1.5647	0.01	-7.28974	9.22651e-09	**
Q-B	miR-281	25.4734	29.2238	0.198152	0.0386662
Q-B	miR-2812	0.01	15.7579	10.6219	2.4488e-78	**
Q-B	miR-281-2-5p	14.1449	13.867	-0.0286263	0.828254
Q-B	miR-281-3p	24.7223	28.307	0.195346	0.0447461
Q-B	miR-2817	6.071	0.01	-9.24579	7.5989e-32	**
Q-B	miR-281a	0.8136	6.1313	2.9138	4.98092e-18	**
Q-B	miR-2820	0.01	8.8818	9.79471	1.83556e-44	**
Q-B	miR-283-3p	0.01	1.2033	6.91085	1.2321e-06	**
Q-B	miR-2834	0.01	4.6987	8.87612	7.42932e-24	**
Q-B	miR-2840	3.4423	0.8022	-2.10134	6.14187e-08	**
Q-B	miR-2842	10.2645	0.01	-10.0034	2.50922e-53	**
Q-B	miR-285	8.0113	11.8041	0.55918	0.000508023
Q-B	miR-2852	0.01	27.9059	11.4464	3.49499e-138	**
Q-B	miR-285-3p	43.3736	70.1945	0.694541	6.64467e-25
Q-B	miR-2856*	1.3769	0.01	-7.10528	8.45051e-08	**
Q-B	miR-286	77.5467	253.617	1.70951	0	**
Q-B	miR-288	1.8151	0.01	-7.50391	4.81479e-10	**
Q-B	miR-2881	56.5797	0.01	-12.4661	1.39434e-290	**
Q-B	miR-2885	43.7491	0.1146	-8.5765	4.98932e-220	**
Q-B	miR-2889	0.01	102.513	13.3235	0	**
Q-B	miR-2898	1.2518	0.01	-6.96786	3.69924e-07	**
Q-B	miR-2902	2.8791	0.01	-8.16947	1.70656e-15	**
Q-B	miR-2904	0.01	123.6	13.5934	0	**
Q-B	miR-2943	0.01	2.1202	7.72806	3.74977e-11	**
Q-B	miR-2946	0.6885	2.4067	1.80553	5.61388e-05	**
Q-B	miR-2962	0.01	2.2348	7.804	1.02194e-11	**
Q-B	miR-2965	0.1252	12.721	6.66683	1.30238e-59	**
Q-B	miR-2966	2.9416	0.01	-8.20046	8.15653e-16	**
Q-B	miR-297	0.01	2.9224	8.19101	4.18739e-15	**
Q-B	miR-2970	1.9402	0.01	-7.60006	1.09988e-10	**
Q-B	miR-297c	12.1421	0.01	-10.2458	6.04068e-63	**
Q-B	miR-2989	1.3769	0.1719	-3.00178	3.51084e-05	**
Q-B	miR-2991	1.2518	1.0314	-0.2794	0.550584
Q-B	miR-2993	123.048	0.01	-13.5869	0	**
Q-B	miR-2994	24.5345	0.01	-11.2606	1.99203e-126	**
Q-B	miR-2998	50.1957	0.01	-12.2933	7.03246e-258	**
Q-B	miR-29a	1.9402	1.891	-0.037056	0.913033
Q-B	miR-29a*	0.01	7.2773	9.50726	1.47195e-36	**
Q-B	miR-29b	45.0634	72.6012	0.688037	2.62243e-25
Q-B	miR-2a	105.398	101.309	-0.0570864	0.244966
Q-B	miR-2a-1-5p	52.1359	62.1723	0.253995	0.000127334
Q-B	miR-2a-2*	1.3144	2.1202	0.689796	0.0792231
Q-B	miR-2a-3p	174.245	294.129	0.75533	3.89669e-114
Q-B	miR-2b	157.785	307.71	0.963614	1.79725e-179
Q-B	miR-2b-2-5p	36.3011	78.4459	1.11168	4.39702e-59	**
Q-B	miR-2c	74.605	122.11	0.710835	9.07932e-44
Q-B	miR-2c*	2.5035	0.01	-7.9678	1.43156e-13	**
Q-B	miR-2c-5p	586.638	935.85	0.673806	3.93179e-294
Q-B	miR-2e-5p	0.01	1.5471	7.27342	2.49406e-08	**
Q-B	miR-3002	0.01	1.8337	7.51861	9.67065e-10	**
Q-B	miR-3003a-3p	0.01	1.7764	7.47281	1.85245e-09	**
Q-B	miR-301	0.01	3.4954	8.44931	6.29567e-18	**
Q-B	miR-3012b	3.0668	0.01	-8.26059	1.86327e-16	**
Q-B	miR-3015a	0.01	1.891	7.56301	5.04854e-10	**
Q-B	miR-3025	8.8249	2.5786	-1.77499	7.31673e-15	**
Q-B	miR-3044	0.01	3.1516	8.29994	3.11016e-16	**
Q-B	miR-3049	12.3924	18.05	0.542543	2.82589e-05
Q-B	miR-3049-5p	15.3341	28.8227	0.910462	8.11113e-17
Q-B	miR-305	99.4525	109.847	0.143419	0.00336067
Q-B	miR-3050	0.01	1.0314	6.68846	8.65999e-06	**
Q-B	miR-305-5p	95.6972	109.16	0.18989	0.000123266
Q-B	miR-306	482.429	654.614	0.440327	9.66509e-97
Q-B	miR-3063	1.0014	0.01	-6.64587	7.08881e-06	**
Q-B	miR-3063*	1.3144	0.01	-7.03826	1.76806e-07	**
Q-B	miR-306-5p	0.0626	5.501	6.45739	3.92927e-26	**
Q-B	miR-3066	1.5647	0.01	-7.28974	9.22651e-09	**
Q-B	miR-3067	0.01	4.0111	8.64785	1.81314e-20	**
Q-B	miR-3068*	0.01	23.1499	11.1768	9.40864e-115	**
Q-B	miR-3069-5p	1.5647	0.01	-7.28974	9.22651e-09	**
Q-B	miR-307	19.0894	22.3476	0.227348	0.0390889
Q-B	miR-3070a	0.01	445.062	15.4417	0	**
Q-B	miR-3074-2-3p	5.4452	4.5268	-0.266493	0.234119
Q-B	miR-3074-5p	0.3129	5.8448	4.22338	4.92473e-23	**
Q-B	miR-3078*	0.01	1.6044	7.32589	1.30202e-08	**
Q-B	miR-307a-3p	19.903	22.8633	0.200048	0.0650398
Q-B	miR-309	0.2504	1.3179	2.39593	0.000430049	**
Q-B	miR-3096b-3p	0.01	45.6694	12.157	1.0802e-225	**
Q-B	miR-309a-5p	100.767	0.01	-13.2987	0	**
Q-B	miR-30c	12.9557	14.4973	0.162197	0.231214
Q-B	miR-30e	0.5633	1.3752	1.28767	0.0184656	*
Q-B	miR-30e*	0.01	1.4325	7.16239	9.15138e-08	**
Q-B	miR-31	65.2168	104.576	0.681229	3.87756e-35
Q-B	miR-3103*	6.1962	0.01	-9.27524	1.73588e-32	**
Q-B	miR-312	4.9445	4.4695	-0.145711	0.525472
Q-B	miR-3121-3p	6.1962	0.1146	-5.7567	2.48144e-29	**
Q-B	miR-3122	0.01	3.4381	8.42547	1.20596e-17	**
Q-B	miR-3125	0.7511	1.0887	0.53553	0.322795
Q-B	miR-3126-5p	0.01	1.146	6.84046	2.36014e-06	**
Q-B	miR-3127-5p	0.01	4.4695	8.80397	1.00025e-22	**
Q-B	miR-3129-5p	0.01	369.596	15.1737	0	**
Q-B	miR-3141	1.0014	0.2292	-2.12734	0.00389386	**
Q-B	miR-314-3p	1.6273	0.01	-7.34634	4.40984e-09	**
Q-B	miR-315	1256.64	1829.87	0.542165	0
Q-B	miR-315*	0.9388	1.2033	0.358107	0.473478
Q-B	miR-3152-3p	1.7525	0.01	-7.45327	1.00738e-09	**
Q-B	miR-315-5p	1311.35	1908.14	0.541121	0
Q-B	miR-315b	13.0809	0.8595	-3.92782	5.31687e-49	**
Q-B	miR-316	57.894	63.0318	0.122666	0.056637
Q-B	miR-316*	22.0936	37.3607	0.757893	5.04616e-16
Q-B	miR-3160-3p	0.4381	4.5268	3.36916	1.91663e-15	**
Q-B	miR-316-3p	9.8889	15.5287	0.651055	4.84603e-06
Q-B	miR-316-5p	61.086	69.335	0.182742	0.00320096
Q-B	miR-317	10770.4	13996	0.377939	0
Q-B	miR-317-3p	990.269	1215.88	0.296112	1.03165e-85
Q-B	miR-3174	1.1266	0.4584	-1.2973	0.0299952	*
Q-B	miR-3175	0.01	1.4325	7.16239	9.15138e-08	**
Q-B	miR-3178	0.01	726.011	16.1477	0	**
Q-B	miR-3180	0.9388	6.7043	2.8362	4.26898e-19	**
Q-B	miR-3181	923.55	1.5471	-9.22148	0	**
Q-B	miR-3187-5p	0.01	2.464	7.94486	7.59039e-13	**
Q-B	miR-3193	0.01	36.5011	11.8337	1.58462e-180	**
Q-B	miR-32*	1.6273	0.01	-7.34634	4.40984e-09	**
Q-B	miR-3201	2.4409	0.01	-7.93127	2.9952e-13	**
Q-B	miR-3206	0.01	3.61	8.49586	1.71578e-18	**
Q-B	miR-3211	0.01	1.2606	6.97797	6.43216e-07	**
Q-B	miR-322*	0.01	1.0887	6.76646	4.52093e-06	**
Q-B	miR-3227	0.3129	1.0314	1.72083	0.0122945	*
Q-B	miR-3239	0.01	2.6932	8.07318	5.63772e-14	**
Q-B	miR-3252	2.3783	0.2292	-3.37525	6.30692e-09	**
Q-B	miR-3254	3.0042	0.8022	-1.90495	2.16749e-06	**
Q-B	miR-3272	3.9431	0.01	-8.62319	6.04872e-21	**
Q-B	miR-3278	0.01	2.2921	7.84053	5.335e-12	**
Q-B	miR-3290	6.0085	8.5952	0.516526	0.00581565
Q-B	miR-3323	1.8776	0.01	-7.55275	2.30124e-10	**
Q-B	miR-3334	4.6941	2.7505	-0.771155	0.00346196
Q-B	miR-3336	0.01	1.4898	7.21897	4.77745e-08	**
Q-B	miR-3344	112.784	269.432	1.25636	2.21231e-240	**
Q-B	miR-3362	1.064	0.01	-6.73335	3.38812e-06	**
Q-B	miR-337*	6.0085	0.01	-9.23086	1.58988e-31	**
Q-B	miR-3388	67.157	0.0573	-10.1948	0	**
Q-B	miR-3393	17.9628	0.01	-10.8108	9.202e-93	**
Q-B	miR-3397	1.5647	0.01	-7.28974	9.22651e-09	**
Q-B	miR-33a	8.3868	0.1719	-5.60848	6.48497e-39	**
Q-B	miR-33b	1.6899	0.01	-7.40079	2.10769e-09	**
Q-B	miR-34	272.07	320.66	0.237063	3.63713e-16
Q-B	miR-340-5p	4.5689	0.01	-8.8357	3.76281e-24	**
Q-B	miR-3425	0.8136	10.83	3.73457	3.66433e-38	**
Q-B	miR-345-5p	82.9293	115.004	0.471735	1.17952e-20
Q-B	miR-34-5p	246.722	295.734	0.26141	8.41178e-18
Q-B	miR-3470a	2.3158	0.01	-7.85537	1.31116e-12	**
Q-B	miR-3471	7.6358	0.01	-9.57664	7.33454e-40	**
Q-B	miR-3475	0.01	6.7043	9.38894	9.79027e-34	**
Q-B	miR-3477-5p	0.01	1.719	7.42543	3.54843e-09	**
Q-B	miR-3478	2.2532	2.8651	0.34661	0.275177
Q-B	miR-3484-5p	0.01	3.3808	8.40122	2.31005e-17	**
Q-B	miR-3486-5p	0.01	5.2717	9.04212	1.11699e-26	**
Q-B	miR-3488	0.01	116.609	13.5094	0	**
Q-B	miR-3491	9.263	4.6414	-0.996919	3.1523e-07
Q-B	miR-3498	1.5021	0.01	-7.23084	1.93042e-08	**
Q-B	miR-350*	1.064	2.4067	1.17756	0.00333421	**
Q-B	miR-3500	0.01	3.61	8.49586	1.71578e-18	**
Q-B	miR-3501	1.3769	0.01	-7.10528	8.45051e-08	**
Q-B	miR-3504	0.01	1.0314	6.68846	8.65999e-06	**
Q-B	miR-352	33.7976	55.0096	0.702763	3.06547e-20
Q-B	miR-3529	1.6273	0.01	-7.34634	4.40984e-09	**
Q-B	miR-3545-3p	0.7511	21.0297	4.80728	6.12916e-86	**
Q-B	miR-3562	1.1266	0.01	-6.81583	1.61936e-06	**
Q-B	miR-358	0.01	3.2089	8.32594	1.62365e-16	**
Q-B	miR-3580-5p	0.01	5.1571	9.01042	4.09853e-26	**
Q-B	miR-3590-3p	3.2546	0.2865	-3.50587	3.94232e-12	**
Q-B	miR-3599-3p	0.01	10.6008	10.05	6.23829e-53	**
Q-B	miR-360*	1.5647	0.01	-7.28974	9.22651e-09	**
Q-B	miR-3605-5p	3.9431	0.01	-8.62319	6.04872e-21	**
Q-B	miR-3607-3p	24.7223	1.6617	-3.89508	1.07965e-90	**
Q-B	miR-3607-5p	0.01	2.1775	7.76653	1.95756e-11	**
Q-B	miR-3617	7.0725	0.01	-9.46608	5.6352e-37	**
Q-B	miR-3621	0.0626	8.366	7.06223	4.54172e-40	**
Q-B	miR-3622a-5p	0.1252	2.0056	4.00173	2.34379e-08	**
Q-B	miR-3647-5p	0.01	1.146	6.84046	2.36014e-06	**
Q-B	miR-365*	0.01	12.1479	10.2465	1.49016e-60	**
Q-B	miR-3650	46.1274	32.0889	-0.52355	7.60271e-11
Q-B	miR-3654	0.6259	3.3808	2.43336	6.90889e-09	**
Q-B	miR-3668	0.1878	2.3494	3.64502	4.66055e-09	**
Q-B	miR-367-3p	0.4381	121.594	8.1166	0	**
Q-B	miR-367-5p	1.064	0.01	-6.73335	3.38812e-06	**
Q-B	miR-3680	28.2272	0.01	-11.4629	2.4155e-145	**
Q-B	miR-3686	5.9459	0.01	-9.21575	3.32645e-31	**
Q-B	miR-3689a-3p	35.3623	0.01	-11.788	6.80589e-182	**
Q-B	miR-3691-5p	1.064	0.01	-6.73335	3.38812e-06	**
Q-B	miR-3692	0.01	12.3772	10.2735	1.10681e-61	**
Q-B	miR-369-5p	2.7539	0.01	-8.10533	7.47052e-15	**
Q-B	miR-36b	0.01	1.7764	7.47281	1.85245e-09	**
Q-B	miR-3713	0.01	6.647	9.37656	1.87536e-33	**
Q-B	miR-3718b	0.01	78.274	12.9343	0	**
Q-B	miR-3719	0.01	18.2792	10.836	9.29369e-91	**
Q-B	miR-3721	0.3755	7.1627	4.25362	4.44257e-28	**
Q-B	miR-3740	0.01	2.6359	8.04215	1.07993e-13	**
Q-B	miR-3747b	3.8805	0.01	-8.6001	1.26555e-20	**
Q-B	miR-374c*	0.01	4.5841	8.84049	2.72602e-23	**
Q-B	miR-375	1360.42	2318.77	0.769311	0
Q-B	miR-3751	7.5732	11.4603	0.59767	0.000276458
Q-B	miR-3753	2.2532	2.5213	0.162192	0.623515
Q-B	miR-375-3p	5.6329	0.1146	-5.6192	1.5862e-26	**
Q-B	miR-3759	0.01	1.2033	6.91085	1.2321e-06	**
Q-B	miR-3761	0.01	7.6784	9.58466	1.55547e-38	**
Q-B	miR-3766	0.01	11.9187	10.219	2.00628e-59	**
Q-B	miR-378	0.0626	1.4325	4.51623	1.22873e-06	**
Q-B	miR-3781	0.01	4.183	8.70839	2.57965e-21	**
Q-B	miR-3789	4.3186	0.01	-8.75442	7.21063e-23	**
Q-B	miR-378c	13.2061	4.8706	-1.43903	2.91711e-16	**
Q-B	miR-378d	0.4381	64.98	7.21259	2.25728e-305	**
Q-B	miR-378f	2.0028	0.01	-7.64587	5.25693e-11	**
Q-B	miR-378i	0.3755	9.7413	4.69723	5.19754e-40	**
Q-B	miR-379	6.6969	0.1146	-5.86881	7.85422e-32	**
Q-B	miR-3791-3p	2.0654	1.6617	-0.313761	0.392575
Q-B	miR-3792	0.01	4.8706	8.92796	1.05701e-24	**
Q-B	miR-3793	0.01	1.5471	7.27342	2.49406e-08	**
Q-B	miR-38	0.01	2.1202	7.72806	3.74977e-11	**
Q-B	miR-3801	0.01	15.2422	10.5739	8.50286e-76	**
Q-B	miR-3803-5p	4.0056	0.01	-8.64587	2.891e-21	**
Q-B	miR-3811b-5p	0.3755	4.3549	3.53575	1.8003e-15	**
Q-B	miR-3814-5p	214.99	46.0132	-2.22415	0	**
Q-B	miR-3823-5p	0.01	6.1313	9.26005	6.51172e-31	**
Q-B	miR-3827-3p	2.4409	0.01	-7.93127	2.9952e-13	**
Q-B	miR-3830-3p	0.01	1.7764	7.47281	1.85245e-09	**
Q-B	miR-3830-5p	103.646	191.788	0.887853	2.03547e-98
Q-B	miR-3837-3p	0.01	82.7435	13.0144	0	**
Q-B	miR-3856-3p	0.01	2.1775	7.76653	1.95756e-11	**
Q-B	miR-3859-3p	7.3228	0.01	-9.51625	2.94069e-38	**
Q-B	miR-3869-3p	29.2287	0.01	-11.5132	1.79128e-150	**
Q-B	miR-3870-5p	0.01	1.0887	6.76646	4.52093e-06	**
Q-B	miR-3873-3p	0.01	11.5176	10.1696	1.89856e-57	**
Q-B	miR-3874-5p	1.8776	22.978	3.61329	2.70326e-77	**
Q-B	miR-3878-5p	0.3129	4.5268	3.85472	4.57607e-17	**
Q-B	miR-3879-5p	0.01	9.2829	9.85843	1.93972e-46	**
Q-B	miR-3885-3p	10.2645	0.01	-10.0034	2.50922e-53	**
Q-B	miR-3888-3p	2.3158	0.8595	-1.42994	0.000720843	**
Q-B	miR-3888-5p	3.6301	0.01	-8.50387	2.42515e-19	**
Q-B	miR-3889-5p	0.3755	1.146	1.60972	0.0115207	*
Q-B	miR-3890-3p	1.2518	0.01	-6.96786	3.69924e-07	**
Q-B	miR-3890-5p	5.5703	0.01	-9.12161	2.79043e-29	**
Q-B	miR-3895-5p	0.01	11.8614	10.2121	3.84311e-59	**
Q-B	miR-3896-3p	0.01	1.9483	7.60607	2.63558e-10	**
Q-B	miR-3897-3p	1.8776	0.9168	-1.03421	0.0184725	*
Q-B	miR-3902-5p	14.9586	0.01	-10.5468	2.25635e-77	**
Q-B	miR-3914	22998.2	34933.5	0.603092	0
Q-B	miR-3928	0.01	7.3346	9.51857	7.68428e-37	**
Q-B	miR-3931	3.0042	0.1719	-4.12734	1.29557e-12	**
Q-B	miR-3934	0.4381	1.2033	1.45766	0.0158523	*
Q-B	miR-3936	1.6273	0.01	-7.34634	4.40984e-09	**
Q-B	miR-3942-5p	0.01	3.2089	8.32594	1.62365e-16	**
Q-B	miR-3961	4.4438	28.5935	2.68582	1.92116e-72	**
Q-B	miR-3963	6.5718	1.2033	-2.44929	1.52734e-16	**
Q-B	miR-3964	1.4395	9.5121	2.7242	1.77987e-25	**
Q-B	miR-3965	0.7511	4.756	2.66267	4.05846e-13	**
Q-B	miR-3968	5.5078	11.403	1.04987	3.9607e-09	**
Q-B	miR-3970	4.4438	2.6359	-0.753498	0.00531446
Q-B	miR-4000a-5p	0.01	2.3494	7.87615	2.78512e-12	**
Q-B	miR-4000b-5p	3.3172	1.0887	-1.60736	9.67155e-06	**
Q-B	miR-4000d-5p	0.01	1.0314	6.68846	8.65999e-06	**
Q-B	miR-4000f-5p	0.01	5.3864	9.07318	3.04416e-27	**
Q-B	miR-4000g-5p	0.01	3.9538	8.6271	3.47313e-20	**
Q-B	miR-4001b-5p	11.1407	2.5786	-2.11118	8.75342e-23	**
Q-B	miR-4001d-5p	0.7511	1.3752	0.872565	0.0856921
Q-B	miR-4003a-3p	0.01	35.1259	11.7783	9.43821e-174	**
Q-B	miR-4003c-3p	2.4409	4.2403	0.796753	0.00458989
Q-B	miR-4003c-5p	0.01	3.037	8.2465	1.1412e-15	**
Q-B	miR-4004-5p	0.0626	3.3808	5.75506	6.85558e-16	**
Q-B	miR-4005c-5p	0.01	2.8651	8.16244	8.02109e-15	**
Q-B	miR-4006b-3p	794.306	2116.61	1.41399	0	**
Q-B	miR-4006b-5p	104.397	159.871	0.614833	2.53304e-44
Q-B	miR-4006e-5p	0.01	2.464	7.94486	7.59039e-13	**
Q-B	miR-4006f-5p	475.294	422.256	-0.170704	4.61277e-13
Q-B	miR-4008a-5p	0.01	1.5471	7.27342	2.49406e-08	**
Q-B	miR-4008b-5p	8.1365	0.9741	-3.06227	3.04852e-25	**
Q-B	miR-4009c-3p	2.6913	0.0573	-5.55362	3.74658e-13	**
Q-B	miR-4010-5p	0.01	1.3179	7.0421	3.35789e-07	**
Q-B	miR-4014-2-5p	0.01	1.9483	7.60607	2.63558e-10	**
Q-B	miR-4016-3p	4.8193	5.7302	0.249762	0.25545
Q-B	miR-4017-3p	15.2715	11.6895	-0.385629	0.00474835
Q-B	miR-4018a-5p	21.9058	0.1146	-7.57856	9.91054e-109	**
Q-B	miR-4018b-5p	30.4178	0.9741	-4.9647	4.44994e-130	**
Q-B	miR-4020b-5p	4.6941	2.8651	-0.712263	0.00637206
Q-B	miR-4021-3p	0.01	4.0684	8.66832	9.46543e-21	**
Q-B	miR-4024-5p	56.4545	0.2865	-7.62241	1.21006e-278	**
Q-B	miR-4025-5p	1.1892	12.0906	3.34582	7.9647e-39	**
Q-B	miR-4028-3p	0.8762	2.1202	1.27487	0.00342947	**
Q-B	miR-4039-3p	0.0626	19.7691	8.30287	7.07496e-96	**
Q-B	miR-4043-3p	0.01	40.1111	11.9698	2.60404e-198	**
Q-B	miR-4044-3p	27.9769	0.01	-11.45	4.62878e-144	**
Q-B	miR-4047-3p	1.2518	0.01	-6.96786	3.69924e-07	**
Q-B	miR-4047-5p	0.01	2.0629	7.68853	7.18282e-11	**
Q-B	miR-4051-3p	0.01	1.0887	6.76646	4.52093e-06	**
Q-B	miR-4054-5p	0.3129	1.6044	2.35826	0.000109384	**
Q-B	miR-4055-5p	1.3144	28.7654	4.45186	6.57061e-112	**
Q-B	miR-4069-3p	0.01	4.0111	8.64785	1.81314e-20	**
Q-B	miR-4077a-5p	0.01	4.6414	8.85842	1.42311e-23	**
Q-B	miR-4077b-5p	0.5633	2.3494	2.06032	1.41491e-05	**
Q-B	miR-4077c-5p	12.8306	0.01	-10.3254	1.79606e-66	**
Q-B	miR-4082-3p	14.7708	0.6876	-4.42503	8.04145e-60	**
Q-B	miR-4087-3p	0.01	33.3495	11.7034	5.31966e-165	**
Q-B	miR-4088-5p	0.4381	6.9335	3.98425	4.41266e-26	**
Q-B	miR-409	0.01	10.3716	10.0184	8.39897e-52	**
Q-B	miR-4090-3p	0.01	7.6784	9.58466	1.55547e-38	**
Q-B	miR-409-3p	0.7511	15.8152	4.39616	1.07171e-61	**
Q-B	miR-4094-3p	7.5732	0.01	-9.56476	1.53458e-39	**
Q-B	miR-4099-3p	0.3755	1.9483	2.37533	1.71258e-05	**
Q-B	miR-4101-3p	1.1266	0.0573	-4.2973	1.76816e-05	**
Q-B	miR-4104-5p	0.6885	3.2662	2.24608	5.73464e-08	**
Q-B	miR-4108-5p	36.2385	2.464	-3.87845	9.41339e-132	**
Q-B	miR-4110-5p	0.01	7.4492	9.54094	2.09422e-37	**
Q-B	miR-4111-3p	3.3172	0.01	-8.37382	9.72332e-18	**
Q-B	miR-4112-3p	0.3755	9.6267	4.68016	1.78048e-39	**
Q-B	miR-4113-5p	10816.9	17182.9	0.667686	0
Q-B	miR-4114-5p	4.1308	0.2292	-4.17174	5.03324e-17	**
Q-B	miR-4115-3p	0.0626	1.4898	4.57281	6.64292e-07	**
Q-B	miR-4117-5p	10.2019	0.2865	-5.15416	2.26555e-45	**
Q-B	miR-4118-3p	0.01	2.1775	7.76653	1.95756e-11	**
Q-B	miR-4119-5p	0.01	13.5232	10.4012	2.50189e-67	**
Q-B	miR-4120-5p	1.0014	0.01	-6.64587	7.08881e-06	**
Q-B	miR-4124-5p	1.1266	2.7505	1.28772	0.000749403	**
Q-B	miR-4127-3p	0.01	34.2664	11.7426	1.61898e-169	**
Q-B	miR-4128-3p	2.4409	2.6359	0.110882	0.730438
Q-B	miR-4132-3p	1.4395	0.01	-7.16942	4.03894e-08	**
Q-B	miR-4133-3p	1.2518	2.1775	0.798669	0.0432277
Q-B	miR-4134-5p	2.2532	0.01	-7.81583	2.74329e-12	**
Q-B	miR-4137-3p	58.5825	21.4308	-1.45078	1.97401e-67	**
Q-B	miR-4138-5p	0.01	1.146	6.84046	2.36014e-06	**
Q-B	miR-4140-5p	0.01	10.8873	10.0884	2.41888e-54	**
Q-B	miR-4141-5p	2.4409	0.2292	-3.41273	3.30817e-09	**
Q-B	miR-4143-5p	0.01	3.0943	8.27347	5.95762e-16	**
Q-B	miR-4144-5p	4.7567	0.1146	-5.37528	3.5316e-22	**
Q-B	miR-4145-3p	4.8819	0.6876	-2.8278	1.40317e-14	**
Q-B	miR-4148-5p	0.01	1.146	6.84046	2.36014e-06	**
Q-B	miR-4149-5p	5.1322	0.01	-9.00343	4.89753e-27	**
Q-B	miR-4150-5p	7.7609	8.6525	0.156893	0.371703
Q-B	miR-4152-5p	405.008	4.756	-6.41206	0	**
Q-B	miR-4154-3p	2.3158	1.146	-1.0149	0.00986031	**
Q-B	miR-4156-3p	0.01	4.2976	8.74739	7.0304e-22	**
Q-B	miR-4157-5p	22.4691	0.01	-11.1337	7.57871e-116	**
Q-B	miR-4165-3p	15.1463	22.4049	0.564849	1.30198e-06
Q-B	miR-4166-5p	0.8762	1.0314	0.235272	0.659653
Q-B	miR-4167-5p	5.7581	0.01	-9.16945	3.04667e-30	**
Q-B	miR-4170-5p	6.384	6.2459	-0.0315512	0.871033
Q-B	miR-4171-5p	0.01	3.8965	8.60604	6.6529e-20	**
Q-B	miR-4172-3p	1.8151	1.9483	0.102167	0.78681
Q-B	miR-4174-3p	0.01	5.6156	9.1333	2.26103e-28	**
Q-B	miR-4175-3p	149.273	202.046	0.43673	1.21919e-30
Q-B	miR-4180-3p	7.8235	0.01	-9.61167	8.00807e-41	**
Q-B	miR-4182-3p	14.3327	4.4695	-1.68113	1.29034e-21	**
Q-B	miR-4184-3p	14.2075	0.6876	-4.36894	3.9389e-57	**
Q-B	miR-4185-3p	4.8819	0.01	-8.9313	9.38507e-26	**
Q-B	miR-4187-5p	0.01	2.5213	7.97802	3.96254e-13	**
Q-B	miR-4194-3p	0.3129	1.0314	1.72083	0.0122945	*
Q-B	miR-4198-5p	512.221	3.5527	-7.17171	0	**
Q-B	miR-41b	1.5647	0.8595	-0.864317	0.0644051
Q-B	miR-4201-5p	0.01	5.5583	9.1185	4.33109e-28	**
Q-B	miR-4202-5p	0.1878	3.6673	4.28745	5.1526e-15	**
Q-B	miR-4205-5p	6.8221	24.0667	1.81875	1.77351e-38	**
Q-B	miR-4206-3p	1.3144	1690.68	10.329	0	**
Q-B	miR-4209-5p	0.6259	11.5176	4.20176	5.08334e-44	**
Q-B	miR-421*	41.4333	0.01	-12.0166	5.41029e-213	**
Q-B	miR-4210-5p	1.1892	1.4898	0.325127	0.464129
Q-B	miR-4215-3p	1.0014	0.5157	-0.957414	0.109029
Q-B	miR-4218-5p	1.1266	3.0943	1.45764	8.39523e-05	**
Q-B	miR-422a	120.419	0.5157	-7.86732	0	**
Q-B	miR-4259	38.0536	303.813	2.99708	0	**
Q-B	miR-4265	0.01	3.6673	8.51857	8.95718e-19	**
Q-B	miR-4271	0.01	1.2033	6.91085	1.2321e-06	**
Q-B	miR-4272	0.01	1.3752	7.1035	1.75298e-07	**
Q-B	miR-429	4239.53	5991.23	0.498947	0
Q-B	miR-429*	27.8517	0.01	-11.4435	2.02627e-143	**
Q-B	miR-4296	0.01	1.146	6.84046	2.36014e-06	**
Q-B	miR-4298	0.01	1.2033	6.91085	1.2321e-06	**
Q-B	miR-4299	40.6197	35.9281	-0.177067	0.0283449
Q-B	miR-42a	4.7567	22.3476	2.23209	2.8075e-46	**
Q-B	miR-4300	1.7525	0.01	-7.45327	1.00738e-09	**
Q-B	miR-4311	3.2546	3.7819	0.216631	0.42229
Q-B	miR-432-3p	3.8805	0.01	-8.6001	1.26555e-20	**
Q-B	miR-4325	2.9416	0.01	-8.20046	8.15653e-16	**
Q-B	miR-4419b	0.01	3.5527	8.47277	3.28664e-18	**
Q-B	miR-4420	4.9445	11.0019	1.15386	4.41632e-10	**
Q-B	miR-4425	23.7835	0.01	-11.2157	1.40177e-122	**
Q-B	miR-4426	0.01	5.0998	8.9943	7.85088e-26	**
Q-B	miR-4427	1.1266	7.9076	2.81126	4.33118e-22	**
Q-B	miR-4429	0.01	1.891	7.56301	5.04854e-10	**
Q-B	miR-4431	0.5007	1.3752	1.45762	0.00966611	**
Q-B	miR-4432	0.01	1.146	6.84046	2.36014e-06	**
Q-B	miR-4434	6.2588	1.0314	-2.60128	7.56398e-17	**
Q-B	miR-4436b-3p	0.01	1.5471	7.27342	2.49406e-08	**
Q-B	miR-4439	0.01	3.2089	8.32594	1.62365e-16	**
Q-B	miR-44-3p	12.7054	0.4011	-4.98534	2.86497e-55	**
Q-B	miR-4443	26.5374	77.3572	1.54351	2.10389e-95	**
Q-B	miR-4448	59.0832	142.91	1.27429	2.92653e-131	**
Q-B	miR-4451	85.1198	5.0425	-4.07728	7.30100567485444e-319	**
Q-B	miR-4456	0.01	22.5195	11.137	1.19872e-111	**
Q-B	miR-4458	1.5021	37.6472	4.64749	8.26547e-150	**
Q-B	miR-4464	0.01	2.7505	8.10355	2.94316e-14	**
Q-B	miR-4472	7.5732	0.01	-9.56476	1.53458e-39	**
Q-B	miR-4477b	0.01	1.146	6.84046	2.36014e-06	**
Q-B	miR-4478	90.6902	0.2292	-8.6282	0	**
Q-B	miR-4480	0.01	5.9021	9.20508	8.76711e-30	**
Q-B	miR-4483	11.6414	0.01	-10.185	2.21823e-60	**
Q-B	miR-4492	1.5021	0.01	-7.23084	1.93042e-08	**
Q-B	miR-4496	204.601	0.01	-14.3205	0	**
Q-B	miR-449b	1.0014	0.01	-6.64587	7.08881e-06	**
Q-B	miR-4500	0.01	2.0629	7.68853	7.18282e-11	**
Q-B	miR-4502	1.1266	0.01	-6.81583	1.61936e-06	**
Q-B	miR-4504	0.2504	2.2921	3.19436	4.61412e-08	**
Q-B	miR-4505	0.01	3.2662	8.35147	8.47622e-17	**
Q-B	miR-4507	6.7595	0.3438	-4.29728	1.35385e-27	**
Q-B	miR-4510	20.216	21.8319	0.11094	0.310287
Q-B	miR-4520a-3p	1.064	0.1719	-2.62986	0.000742654	**
Q-B	miR-4520b-3p	5.8207	0.4584	-3.66651	1.90707e-21	**
Q-B	miR-4522	2.2532	8.2514	1.87266	1.11064e-14	**
Q-B	miR-4531	4.6315	11.6322	1.32857	7.80828e-13	**
Q-B	miR-4539	0.01	5.3864	9.07318	3.04416e-27	**
Q-B	miR-454*	0.01	8.6525	9.75697	2.47133e-43	**
Q-B	miR-4561	0.5007	1.0887	1.12059	0.0617273
Q-B	miR-458	0.01	183.308	14.162	0	**
Q-B	miR-4618	12.8306	5.0998	-1.33108	3.11765e-14	**
Q-B	miR-4626	0.01	27.3329	11.4164	2.32459e-135	**
Q-B	miR-4634	0.6259	2.2921	1.87267	5.6556e-05	**
Q-B	miR-4642	7.448	0.01	-9.54071	6.71767e-39	**
Q-B	miR-4648	0.01	2.3494	7.87615	2.78512e-12	**
Q-B	miR-465*	1.8151	0.01	-7.50391	4.81479e-10	**
Q-B	miR-4659a-3p	0.01	17.9927	10.8132	2.39684e-89	**
Q-B	miR-465b-5p	0.3129	1.3179	2.07447	0.00125316	**
Q-B	miR-4668-5p	0.01	1.719	7.42543	3.54843e-09	**
Q-B	miR-4669	2.0654	10.0851	2.28773	2.47824e-22	**
Q-B	miR-466c-5p	0.01	3.4381	8.42547	1.20596e-17	**
Q-B	miR-466d	0.01	30.0834	11.5548	6.55271e-149	**
Q-B	miR-466e-5p	0.01	54.2073	12.4043	9.38157e-268	**
Q-B	miR-466f-5p	35.1119	5.6729	-2.6298	1.30644e-88	**
Q-B	miR-4674	7.1976	6.5324	-0.139903	0.46191
Q-B	miR-4677-5p	41.4959	0.01	-12.0188	2.58586e-213	**
Q-B	miR-4692	2.3783	3.4381	0.531681	0.0749842
Q-B	miR-470	1.0014	0.01	-6.64587	7.08881e-06	**
Q-B	miR-4703-3p	0.0626	5.2144	6.38019	9.62225e-25	**
Q-B	miR-4710	13.2061	14.5546	0.140271	0.297806
Q-B	miR-4711-3p	0.01	2.1775	7.76653	1.95756e-11	**
Q-B	miR-4736	7.6358	0.01	-9.57664	7.33454e-40	**
Q-B	miR-4737	10.0767	10.257	0.0255856	0.873011
Q-B	miR-4744	6.5718	0.01	-9.36014	2.06933e-34	**
Q-B	miR-4761-5p	1.5647	0.01	-7.28974	9.22651e-09	**
Q-B	miR-4763-3p	0.01	11.8614	10.2121	3.84311e-59	**
Q-B	miR-4766-5p	0.01	1.3752	7.1035	1.75298e-07	**
Q-B	miR-4768-3p	12.3299	0.01	-10.2679	6.5954e-64	**
Q-B	miR-4770	0.01	4.5841	8.84049	2.72602e-23	**
Q-B	miR-4774-5p	0.01	1.7764	7.47281	1.85245e-09	**
Q-B	miR-4778-5p	0.1252	1.6617	3.73035	8.26278e-07	**
Q-B	miR-4786-5p	3.192	0.01	-8.31832	4.25642e-17	**
Q-B	miR-4792	10.9529	0.3438	-4.9936	7.23744e-48	**
Q-B	miR-4806-3p	482.68	1309.86	1.44027	0	**
Q-B	miR-4813	1.1266	0.5157	-1.12737	0.0518532
Q-B	miR-4814	3.5675	0.01	-8.47877	5.07405e-19	**
Q-B	miR-4817*	0.01	4.5268	8.82235	5.22179e-23	**
Q-B	miR-4819	31.607	59.9375	0.923215	5.10377e-34
Q-B	miR-483	6.8221	0.7449	-3.1951	3.17381e-22	**
Q-B	miR-4830c	26.0992	0.01	-11.3498	1.92274e-134	**
Q-B	miR-4836	1.3144	9.111	2.79321	4.43266e-25	**
Q-B	miR-4843	6.6969	0.01	-9.38735	4.72715e-35	**
Q-B	miR-4855	1.6273	4.2403	1.38169	9.19352e-06	**
Q-B	miR-4858	0.3755	13.7524	5.19473	6.75401e-59	**
Q-B	miR-4860	0.01	1.6044	7.32589	1.30202e-08	**
Q-B	miR-4871*	0.01	9.3402	9.86731	1.01262e-46	**
Q-B	miR-487a	1.3144	0.01	-7.03826	1.76806e-07	**
Q-B	miR-4883	1.4395	0.3438	-2.06593	0.000613717	**
Q-B	miR-489	1.8151	0.01	-7.50391	4.81479e-10	**
Q-B	miR-4892	4.0682	0.01	-8.66825	1.38176e-21	**
Q-B	miR-4893	0.01	7.4492	9.54094	2.09422e-37	**
Q-B	miR-4905	4.3812	2.5786	-0.764738	0.00505806
Q-B	miR-4919-5p	0.01	15.9299	10.6375	3.48404e-79	**
Q-B	miR-4926	0.01	2.6359	8.04215	1.07993e-13	**
Q-B	miR-493	0.1252	9.2829	6.21227	6.07562e-43	**
Q-B	miR-4934	0.01	1.9483	7.60607	2.63558e-10	**
Q-B	miR-4936	0.01	1.4898	7.21897	4.77745e-08	**
Q-B	miR-494	0.01	2.5213	7.97802	3.96254e-13	**
Q-B	miR-4940-5p	4336.17	6269.43	0.531913	0
Q-B	miR-4954-3p	1.2518	10.6008	3.0821	8.1976e-32	**
Q-B	miR-4962-3p	2.4409	0.0573	-5.41273	6.55407e-12	**
Q-B	miR-4967-5p	2.128	0.01	-7.73335	1.20089e-11	**
Q-B	miR-497	1.064	0.01	-6.73335	3.38812e-06	**
Q-B	miR-4976-3p	1.3144	0.01	-7.03826	1.76806e-07	**
Q-B	miR-503	0.01	1.0314	6.68846	8.65999e-06	**
Q-B	miR-508	0.01	1.146	6.84046	2.36014e-06	**
Q-B	miR-508-3p	0.1252	1.0887	3.1203	0.000264615	**
Q-B	miR-509-3p	0.5633	3.2662	2.53564	5.63358e-09	**
Q-B	miR-5097	73.0403	81.1391	0.151705	0.00777255
Q-B	miR-509a	1.5647	1.4325	-0.127351	0.751547
Q-B	miR-509b	2.9416	2.5786	-0.190013	0.526203
Q-B	miR-5106	439.744	1542.56	1.81059	0	**
Q-B	miR-5108	0.4381	10.8873	4.63524	3.05141e-44	**
Q-B	miR-5109	99.1396	96.1521	-0.0441431	0.382049
Q-B	miR-511*	2.3783	0.01	-7.89379	6.26673e-13	**
Q-B	miR-5110	0.1252	1.0887	3.1203	0.000264615	**
Q-B	miR-5112	80.6135	118.213	0.552298	1.0812e-27
Q-B	miR-5115	0.01	3.2089	8.32594	1.62365e-16	**
Q-B	miR-5119	13.0809	8.366	-0.644852	2.9365e-05
Q-B	miR-5120	0.01	36.2719	11.8246	2.13347e-179	**
Q-B	miR-512-3p	1.8151	0.01	-7.50391	4.81479e-10	**
Q-B	miR-5124	0.01	4.4122	8.78535	1.91602e-22	**
Q-B	miR-514	1.0014	0.4584	-1.12734	0.0673204
Q-B	miR-540	0.01	3.6673	8.51857	8.95718e-19	**
Q-B	miR-544-5p	4.0056	0.2292	-4.12734	1.96366e-16	**
Q-B	miR-548ab	0.3129	1.0887	1.79883	0.00790657	**
Q-B	miR-548f	0.01	20.514	11.0024	9.09647e-102	**
Q-B	miR-548n	6.7595	0.01	-9.40077	2.25935e-35	**
Q-B	miR-556-3p	2.8165	0.01	-8.13776	3.57055e-15	**
Q-B	miR-562	1.5021	1.0314	-0.542377	0.228087
Q-B	miR-569	21.0922	20.4567	-0.0441361	0.685744
Q-B	miR-573	5.8833	0.01	-9.20048	6.95978e-31	**
Q-B	miR-584	1.1266	6.1313	2.44422	3.75332e-15	**
Q-B	miR-585	0.01	4.1257	8.6885	4.9414e-21	**
Q-B	miR-59	1.3144	0.2292	-2.51973	0.000231435	**
Q-B	miR-590-3p	0.01	3.5527	8.47277	3.28664e-18	**
Q-B	miR-597	0.01	35.6416	11.7993	2.71818e-176	**
Q-B	miR-603	1.5021	0.01	-7.23084	1.93042e-08	**
Q-B	miR-615	0.01	643.039	15.9726	0	**
Q-B	miR-61a	1.3769	0.01	-7.10528	8.45051e-08	**
Q-B	miR-620	0.0626	1.8337	4.87245	1.622e-08	**
Q-B	miR-625*	8.512	10.7154	0.332116	0.0407655
Q-B	miR-628-3p	0.1878	1.0887	2.53534	0.00102477	**
Q-B	miR-638	0.0626	1218.92	14.2491	0	**
Q-B	miR-646	2.5035	0.2292	-3.44927	1.73158e-09	**
Q-B	miR-64b	11.8917	0.01	-10.2157	1.15757e-61	**
Q-B	miR-650d	1.0014	0.01	-6.64587	7.08881e-06	**
Q-B	miR-653	0.8762	1.5471	0.820234	0.0830329
Q-B	miR-66	0.01	1.3752	7.1035	1.75298e-07	**
Q-B	miR-669d	5.6955	0.01	-9.15368	6.37443e-30	**
Q-B	miR-669g	0.6885	1.8337	1.41323	0.00331351	**
Q-B	miR-669n	0.01	6.5897	9.36407	3.59232e-33	**
Q-B	miR-670	0.01	21.66	11.0808	2.05622e-107	**
Q-B	miR-673-5p	20.216	16.5029	-0.292778	0.0121852
Q-B	miR-676*	0.01	3.3808	8.40122	2.31005e-17	**
Q-B	miR-676-5p	2.5035	0.01	-7.9678	1.43156e-13	**
Q-B	miR-691	9.1379	0.1719	-5.73222	1.18362e-42	**
Q-B	miR-697	0.01	4.5268	8.82235	5.22179e-23	**
Q-B	miR-7	378.032	519.726	0.459241	2.90464e-83
Q-B	miR-701*	0.01	2.8078	8.1333	1.53647e-14	**
Q-B	miR-705	1.5021	0.573	-1.39037	0.00796684	**
Q-B	miR-708	5.6329	0.01	-9.13773	1.33369e-29	**
Q-B	miR-709	0.01	2.0629	7.68853	7.18282e-11	**
Q-B	miR-71	128.431	167.722	0.385079	1.07939e-20
Q-B	miR-71*	46.7533	55.2961	0.24211	0.000558019
Q-B	miR-71-3p	47.567	56.3848	0.245345	0.000416001
Q-B	miR-718	0.01	277.512	14.7603	0	**
Q-B	miR-719	0.5633	1.2033	1.09502	0.0531973
Q-B	miR-71c	135.441	179.182	0.403766	7.03624e-24
Q-B	miR-72	65.9679	106.581	0.692114	9.63085e-37
Q-B	miR-720	13.4564	58.3331	2.11602	1.52684e-110	**
Q-B	miR-728	1.6899	1.7764	0.0720186	0.857064
Q-B	miR-732	12.8306	0.01	-10.3254	1.79606e-66	**
Q-B	miR-733	106.65	71.2832	-0.581253	1.43231e-27
Q-B	miR-737	0.01	1.2606	6.97797	6.43216e-07	**
Q-B	miR-75*	0.01	1.2606	6.97797	6.43216e-07	**
Q-B	miR-750	1313.16	1843.28	0.48923	0
Q-B	miR-750-3p	5.9459	9.684	0.703708	0.000112743
Q-B	miR-753b-5p	2.1906	0.01	-7.77518	5.73966e-12	**
Q-B	miR-753d-5p	2.5661	0.01	-8.00343	6.8422e-14	**
Q-B	miR-755-5p	0.01	1.0314	6.68846	8.65999e-06	**
Q-B	miR-7-5p	353.185	487.694	0.465554	3.46116e-80
Q-B	miR-76	1.8151	0.1146	-3.98537	6.9039e-08	**
Q-B	miR-760-3p	0.01	1.6044	7.32589	1.30202e-08	**
Q-B	miR-765	6.5718	0.5157	-3.67168	4.53684e-24	**
Q-B	miR-784*	1.8151	0.01	-7.50391	4.81479e-10	**
Q-B	miR-785	2.0654	0.0573	-5.17174	4.71095e-10	**
Q-B	miR-79	3.6927	4.1257	0.159963	0.532315
Q-B	miR-792	2.8165	0.1146	-4.61922	1.14123e-12	**
Q-B	miR-79-3p	3.6927	0.01	-8.52853	1.15911e-19	**
Q-B	miR-7b	9.263	0.9741	-3.24934	3.98293e-30	**
Q-B	miR-7c	67.0319	0.5157	-7.02217	0	**
Q-B	miR-8	4290.73	6083.31	0.503634	0
Q-B	miR-80	4.5063	6.1313	0.44425	0.0428208
Q-B	miR-802	0.01	9.111	9.83147	1.36336e-45	**
Q-B	miR-804	23.6583	29.1665	0.301966	0.00198943
Q-B	miR-81	21867.4	27934.6	0.353271	0
Q-B	miR-81*	290.722	390.912	0.427204	1.95086e-55
Q-B	miR-82	183.258	180.787	-0.0195884	0.596271
Q-B	miR-8-3p	5.8207	0.5157	-3.49659	1.15124e-20	**
Q-B	miR-84	4.1934	1.6617	-1.33546	1.44064e-05	**
Q-B	miR-84a	0.01	64.98	12.6658	7.97421952387772e-321	**
Q-B	miR-87	88.4996	127.84	0.530595	7.63958e-28
Q-B	miR-873	3.5675	0.01	-8.47877	5.07405e-19	**
Q-B	miR-875-3p	1.1266	0.01	-6.81583	1.61936e-06	**
Q-B	miR-877*	5.6329	0.01	-9.13773	1.33369e-29	**
Q-B	miR-87a	124.05	179.01	0.529126	3.90784e-38
Q-B	miR-87a-3p	87.4982	126.236	0.528792	2.3506e-27
Q-B	miR-87b-3p	86.1212	124.516	0.531895	2.82453e-27
Q-B	miR-880	10.1393	11.403	0.169455	0.268282
Q-B	miR-888*	0.2504	1.4325	2.51623	0.000154724	**
Q-B	miR-8a	1.0014	1.3752	0.457623	0.333221
Q-B	miR-9	1.3144	0.2292	-2.51973	0.000231435	**
Q-B	miR-9*	0.3755	1.8337	2.28787	4.61437e-05	**
Q-B	miR-90	0.01	1.7764	7.47281	1.85245e-09	**
Q-B	miR-920	0.4381	3.61	3.04267	1.46952e-11	**
Q-B	miR-922	0.01	7.3346	9.51857	7.68428e-37	**
Q-B	miR-927*	98.8266	112.311	0.18453	0.000151727
Q-B	miR-927-3p	763.387	932.928	0.28935	1.92873e-63
Q-B	miR-927-5p	9.9515	15.7006	0.657834	3.50037e-06
Q-B	miR-929	83.6177	135.576	0.697217	7.55107e-47
Q-B	miR-929-5p	84.2436	138.212	0.714239	1.04156e-49
Q-B	miR-92a	84.181	164.914	0.970148	3.62365e-98
Q-B	miR-92a-3p	4.5689	2.6359	-0.793551	0.0031145
Q-B	miR-92b	8.7623	12.8929	0.557195	0.000291921
Q-B	miR-92b*	30.543	57.8173	0.920659	9.93135e-33
Q-B	miR-92b-3p	192.333	371.486	0.949701	4.00788e-211
Q-B	miR-92c	0.1252	285.133	11.1532	0	**
Q-B	miR-92c-5p	5.2574	0.01	-9.03821	1.11879e-27	**
Q-B	miR-92e-5p	38.6169	54.5511	0.498376	1.51357e-11
Q-B	miR-932	0.5633	15.9299	4.82169	1.55577e-65	**
Q-B	miR-93b	0.01	1.0887	6.76646	4.52093e-06	**
Q-B	miR-944	0.01	2.7505	8.10355	2.94316e-14	**
Q-B	miR-95	18.3383	0.01	-10.8406	1.09696e-94	**
Q-B	miR-9-5p	9.3256	0.1719	-5.76156	1.37144e-43	**
Q-B	miR-96	1.3144	0.0573	-4.51973	2.20743e-06	**
Q-B	miR-96*	2.3783	0.01	-7.89379	6.26673e-13	**
Q-B	miR-960-3p	0.1252	6.7616	5.75506	8.63209e-31	**
Q-B	miR-964	0.01	1.5471	7.27342	2.49406e-08	**
Q-B	miR-965-3p	0.8136	1.0314	0.342212	0.527119
Q-B	miR-966-5p	6.1336	0.9741	-2.65459	6.96993e-17	**
Q-B	miR-967-5p	19.5275	24.124	0.304962	0.00454683
Q-B	miR-969-3p	1.8776	0.01	-7.55275	2.30124e-10	**
Q-B	miR-96b	30.9811	0.01	-11.5972	1.88774e-159	**
Q-B	miR-971	5.8833	9.8559	0.744362	4.28558e-05
Q-B	miR-971*	36.6766	0.1719	-7.73715	6.12804e-182	**
Q-B	miR-977-3p	3.0668	0.01	-8.26059	1.86327e-16	**
Q-B	miR-981	77.2963	141.993	0.877353	6.3068e-72
Q-B	miR-981-3p	71.4756	132.596	0.891515	4.41265e-69
Q-B	miR-982c	0.8762	1.3752	0.650309	0.183135
Q-B	miR-988*	7.6983	0.01	-9.5884	3.50556e-40	**
Q-B	miR-988-5p	5.7581	0.5157	-3.48099	2.2004e-20	**
Q-B	miR-989	0.4381	6.647	3.92337	8.59445e-25	**
Q-B	miR-989-3p	1412.43	2974.99	1.07471	0	**
Q-B	miR-989b	0.01	840.443	16.3589	0	**
Q-B	miR-992	1.5021	0.9168	-0.712302	0.124964
Q-B	miR-993	58.3321	72.4866	0.313424	4.35254e-07
Q-B	miR-993*	95.9476	146.979	0.615288	6.11984e-41
Q-B	miR-993-3p	58.1444	72.4866	0.318074	2.99652e-07
Q-B	miR-993-5p	96.8238	149.042	0.62228	2.67664e-42
Q-B	miR-993a*	96.8238	148.526	0.61728	1.39636e-41
Q-B	miR-993b*	97.1993	148.755	0.61392	2.95177e-41
Q-B	miR-994	0.0626	6.9335	6.79128	4.31284e-33	**
Q-B	miR-996	114.724	174.025	0.601127	2.90419e-46
Q-B	miR-998	24.2216	38.5067	0.668815	1.57381e-13
Q-B	miR-998-3p	23.6583	37.9337	0.681134	9.74185e-14
Q-B	miR-998-5p	0.01	3.2662	8.35147	8.47622e-17	**
Q-B	miR-999-3p	3.0042	0.4011	-2.90495	1.09231e-09	**
Q-B	miR-999-5p	0.01	3.9538	8.6271	3.47313e-20	**
Q-B	miR-99a	2.128	2.7505	0.370196	0.25559
Q-B	miR-9a	4431.24	6036.5	0.446002	0
Q-B	miR-9a-5p	7.0099	1.3752	-2.34975	8.85519e-17	**
Q-B	miR-9b	630.325	560.754	-0.168728	1.72871e-16
Q-B	miR-9b*	33.2969	0.01	-11.7012	2.58931e-171	**
Q-B	miR-9b-3p	3.8179	4.183	0.131759	0.6032
Q-B	miR-9b-5p	11.2659	20.1129	0.836159	9.72657e-11
Q-B	miR-9c-5p	4609.74	6300.49	0.450778	0
Q-B	miR-9d-3p	3.0042	5.4437	0.857607	0.000613321
Q-B	miR-iab-4	6.5092	10.3143	0.664094	0.000152046
Q-B	miR-iab-5p	1.064	1.146	0.107109	0.831887
Q-B	miR-m01-3*	0.01	39.9392	11.9636	1.83028e-197	**
Q-B	miR-m108-2-5p.2	24.5971	0.01	-11.2643	9.52098e-127	**
